# Supplementary material for: Changes in Eukaryotic Phytoplankton Community Structure Induced by a Typhoon Event: A Case Study in Zhanjiang Bay, China
Source: Microorganisms. 2025 Nov 16;13(11):2609. doi: 10.3390/microorganisms13112609 (PMC12654317; doi:10.3390/microorganisms13112609)
Supplement: Supplementary file 1 [file microorganisms-13-02609-s001.zip]

Archive with 1 entries (1 files):
- microorganisms-3969907-supplementary.pdf
